# Supplementary material for: Weldable and closed-loop recyclable monolithic dynamic covalent polymer aerogels
Source: Natl Sci Rev. 2022 Jan 28;9(9):nwac012. doi: 10.1093/nsr/nwac012 (PMC9564194; doi:10.1093/nsr/nwac012)
Supplement: nwac012_Supplemental_Files [file nwac012_supplemental_files.zip]

Archive with 2 entries (2 files):
- NSR-DCPAs-Supporting_Information-Movie_S1.mp4
- NSR_MS-2021-1110.R1_Supporting_Information.docx
